# Supplementary material for: Conformational Analysis of 1,5-Diaryl-3-Oxo-1,4-Pentadiene Derivatives: A Nuclear Overhauser Effect Spectroscopy Investigation
Source: Int J Mol Sci. 2023 Nov 24;24(23):16707. doi: 10.3390/ijms242316707 (PMC10706324; doi:10.3390/ijms242316707)
Supplement: Supplementary file 1 [file ijms-24-16707-s001.zip]

Archive with 1 entries (1 files):
- ijms-2699139-supplementary.pdf
